# Supplementary material for: Genomic and Geographic Context for the Evolution of High-Risk Carbapenem-Resistant Enterobacter cloacae Complex Clones ST171 and ST78
Source: mBio. 2018 May 29;9(3):e00542-18. doi: 10.1128/mBio.00542-18 (PMC5974468; doi:10.1128/mBio.00542-18)
Supplement: TABLE S1 [file mbo003183911st1.xlsx]

## Sheet: TableS1
Table S1: Clinical data and isolate susceptibilities of whole genome sequenced Enterobacter spp. isolates.
Sample	NCBI BioSample Number	Organism	ST	hsp60 allele	Serial isolates	Year	Source	Status	Resistance phenotype	Carbapenemase gene	Amikacin	Aztreonam	Cefazolin	Cefoxitin	Ceftriaxone	Ceftazidime	Cefepime	Gentamicin	Levofloxacin	Meropenem	Piperacillin/Tazobactam	Polymyxin B	Tigecycline	Tobramycin	TMP/SMX
CU35045	SAMN06330149	Enterobacter cloacae complex	125	Cluster II		2014	Rectal carriage	Colonization	ESBL	Negative	<=2 S	>=64 R	>=64 R	>=64 R	>=64 R	>=64 R	<=1 S	<=1 S	<=0.12 S	1 S	>=128 R		2 S	<=1 S	<=20 S
CU35176	SAMN06330150	Enterobacter asburiae	252	Cluster IX	O	2014	Rectal carriage	Colonization	CREC	KPC-3	<=2 S	>=64 R	>=64 R	>=64 R	16 R	>=64 R	2 S	<=1 S	>=8 R	>=16 R	>=128 R		2 S	8 I	>=320 R
CU35207	SAMN06330151	Enterobacter asburiae	252	Cluster IX	O	2015	Rectal carriage	Colonization	CREC	KPC-3	<=2 S	>=64 R	>=64 R	>=64 R	32 R	>=64 R	8 SDD	<=1 S	>=8 R	>=16 R	>=128 R		>=8 R	4 S	>=320 R
CU35208A	SAMN06330152	Enterobacter asburiae	252	Cluster IX	O	2015	Rectal carriage	Colonization	CREC	Negative	<=2 S	>=64 R	>=64 R	>=64 R	16 R	>=64 R	4 SDD	<=1 S	>=8 R	>=16 R	>=128 R		2 S	<=1 S	>=320 R
CU35443	SAMN08160764	Enterobacter cloacae complex	78	Cluster III		2015	Rectal carriage	Colonization	ESBL	Negative	8 S	>=64 R	>=64 R	32 R	>=64 R	>=64 R	>=64 R	<=1 S	>=8 R	<=0.25 S	>=128 R		<=0.5 S	>=16 R	>=320 R
KP0585	SAMN06330153	Enterobacter cloacae complex	109	Cluster VI		2012	Blood	Infection	CREC	Negative	<=2 S	>=64 R	>=64 R	>=64 R	>=64 R	>=64 R	32 R	<=1 S	1 S	8 R	>=256R	0.25 S		<=1 S	160 R
KP0589	SAMN06330154	Enterobacter cloacae complex	408	Cluster VI		2012	Blood	Infection	CREC	Negative	<=2 S	>=64 R	>=64 R	>=64 R	>=64 R	>=64 R	32 R	<=1 S	4 I	>=16 R	>=256R	0.5 S		<=1 S	40 S
KP0591	SAMN06330155	Enterobacter cloacae complex	93	Cluster VIII		2012	Blood	Infection	CREC	KPC-2	<=2 S	>=64 R	>=64 R	>=64 R	>=64 R	>=64 R	8 SDD	<=1 S	1 S	>=16 R	>=256R	0.5 S		<=1 S	<=20 S
KP0664	SAMN06330156	Enterobacter cloacae complex	116	Cluster VIII		2013	Blood	Infection	CREC	Negative	<=2 S	32 R	R	>=64 R	32 R	16 R	R	<=1 S	>=8 R	4 R	64 I	0.75 S		<=1 S	>=320 R
KP0785	SAMN06330157	Enterobacter cloacae complex	137	Cluster XI		2014	Blood	Infection	CREC	KPC-4	<=2 S	>=64 R	R	>=64 R	32 R	>=64 R	R	>=16 R	>=8 R	8 R	>=128 R	0.5 S	2 S	I 8	>=320 R
KP0856	SAMN06330158	Enterobacter cloacae complex	171	Cluster VI		2014	Blood	Infection	CREC	KPC-3	>=64 R	>=64 R	R	>=64 R	>=64 R	>=64 R	>=64 R	4 S	>=8 R	>=16 R	>=128 R			>=16 R	>=320 R
KP0861	SAMN06330159	Enterobacter cloacae complex	456	Cluster XI		2014	Fluid	Infection	CREC	Negative	16 S	>=64 R	R	>=64 R	>=64 R	>=64 R	12 R	2 S	>=8 R	3 R	>=128 R		2 S	>=16 R	40 S
KP0921	SAMN06330160	Enterobacter cloacae complex	171	Cluster VI	N	2014	Blood	Infection	CREC	KPC-3	<=2 S	>=64 R		>=64 R	>=64 R	>=64 R	32 R	8 I	>=8 R	>=16 R	>=128 R	0.38 S	2 S	>=16 R	>=320 R
KP0923	SAMN06330161	Enterobacter cloacae complex	125	Cluster II		2012	Blood	Infection	CREC	KPC-2	<=2 S	16 R	R	>=64 R	R	4 S		<=1 S	1 S	>=16 R	64 I	0.5 S		<=1 S	>=320 R
KP0925	SAMN06330162	Enterobacter cloacae complex	93	Cluster VIII		2012	Blood	Infection	CREC	KPC-3	<=2 S	16 R	>=64 R	>=64 R	R	16 R	2 S	>=16 R	0.5 S	>=16 R	>=256 R	0.5 S	2 S	8 I	>=320 R
KP0963	SAMN06330163	Enterobacter cloacae complex	350	Cluster VIII		2010	Blood	Infection	CREC	KPC-2	4 S	16 R	>=64 R	>=64 R	16 R	4 S	4 SDD	2 S	4 I	>=16 R	>=128 R	0.75 S	>=8 R	>=16 R	>=320 R
KP0978	SAMN06330164	Enterobacter cloacae complex	461	Cluster VIII		2010	Blood	Infection	CREC	KPC-2	<=2 S	>=64 R	>=64 R	>=64 R	>=64 R	>=64 R	32 R	8 I	>=8 R	>=16 R	>=128 R	1 S	1 S	8 I	>=320 R
KP0981	SAMN06330165	Enterobacter cloacae complex	90	Cluster VIII		2010	Blood	Infection	CREC	KPC-2	<=2 S			>=64 R	>=64 R	>=64 R	2 S	>=64 R	4 I	4 R	>=128 R	1.5 S	4 I	8 I	>=320 R
KP1249	SAMN06330166	Enterobacter cloacae complex	78	Cluster III	A	2012	Blood	Infection	ESBL	Negative	<=2 S	>=64 R	>=64 R	>=64 R	>=64 R	16 R	48 R	>=16 R	>=8 R	0.25 S	4 S	0.75 S		>=16 R	>=320 R
KP1296	SAMN06330167	Enterobacter cloacae complex	133	Cluster VI		2011	Blood	Infection	ESBL	Negative	<=2 S	16 R	>=64 R	>=64 R	>=64 R	32 R	<=1 S	<=1 S	<=0.12 S	<=0.25 S	8 S			<=1 S	<=20 S
KP1304	SAMN06330168	Enterobacter cloacae complex	78	Cluster III		2011	Blood	Infection	ESBL	Negative	<=2 S	>=64 R	>=64 R	>=64 R	>=64 R	16 R	8 SDD	>=16 R	>=8 R	<=0.25 S	4 S			8 I	>=320 R
KP1314	SAMN06330169	Enterobacter cloacae complex	93	Cluster VIII		2011	Blood	Infection	ESBL	Negative	<=2 S	>=64 R	>=64 R	>=64 R	>=64 R	>=64 R	2 S	<=1 S	<=0.12 S	<=0.25 S	2 S			<=1 S	<=20 S
KP1361	SAMN06330170	Enterobacter cloacae complex	78	Cluster III		2011	Blood	Infection	ESBL	Negative	<=2 S		>=64 R	>=64 R	>=64 R	>=64 R	16 R	>=16 R	>=8 R	<=0.25 S	16 S	0.5 S		>=16 R	>=320 R
KP1469	SAMN06330171	Enterobacter cloacae complex	78	Cluster III		2010	Blood	Infection	ESBL	Negative	<=2 S			>=64 R	>=64 R	>=64 R	32 R	>=16 R	>=8 R	<=0.25 S	16 S			8 I	>=320 R
KP1593	SAMN06330172	Enterobacter cloacae complex	917	Cluster IX		2009	Blood	Infection	ESBL	Negative	<=2 S	>16 R	>16 R	>=64 R	>=64 R	>=64 R	>=64 R	<=1 S	0.25 S	<=4 S	>=128 R	0.75 S	2 S	S <=1	S <=20
NR0011	SAMN06330173	Enterobacter cloacae complex	171	Cluster VI	F	2014	Respiratory	Colonization	CREC	KPC-3	<=2 S	>=64 R	R	>=64 R	>=64 R	>=64 R	16 R	>=16 R	>=8 R	>=16 R	>=128 R	0.38 S		>=16 R	>=320 R
NR0013	SAMN06330174	Enterobacter cloacae complex	78	Cluster III		2014	Urine	Colonization	ESBL	Negative	<=2 S	>=64 R	>=64 R	>=64 R	>=64 R	>=64 R	16 R	>=16 R	>=8 R	<=0.25 S	32 I			>=16 R	>=320 R
NR0026	SAMN06330175	Enterobacter cloacae complex	171	Cluster VI	C	2014	Respiratory	Infection	CREC	KPC-3	<=2 S	>=64 R	R	>=64 R	>=64 R	>=64 R	>=64 R	8 I	>=8 R	>=16 R	>=128 R	0.38 S		>=16 R	>=320 R
NR0037	SAMN06330176	Enterobacter cloacae complex	171	Cluster VI		2014	Wound	Infection	CREC	KPC-3	4 S	>=64 R		>=64 R	>=64 R	>=64 R	32 R	>=16 R	>=8 R	>=16 R	>=128 R			>=16 R	>=320 R
NR0068	SAMN08160765	Enterobacter cloacae complex	171	Cluster VI	F	2014	Urine	Colonization	CREC	KPC-3	<=2 S	>=64 R	>=64 R	>=64 R	>=64 R	>=64 R	16 R	>=16 R	>=8 R	>=16 R	>=128R	1 S		>=16 R	>=320 R
NR0186	SAMN06330177	Enterobacter cloacae complex	171	Cluster VI	F	2014	Urine	Colonization	CREC	Negative	<=2 S	R	>=64 R	>=64 R	>=64 R	>=64 R	R	2 S	>=8 R	>=16 R	>=128 R	0.5 S		2 S	>=320 R
NR0204	SAMN06330178	Enterobacter cloacae complex	459	Cluster VI		2014	Respiratory	Infection	CREC	KPC-2	<=2 S	>=64 R		>=64 R	>=64 R	>=64 R	32 R	>=16 R	4 I	>=16 R	>=128 R	0.5 S	>=8 R	8 I	>=320 R
NR0208	SAMN06330179	Enterobacter cloacae complex	171	Cluster VI		2014	Fluid	Infection	CREC	KPC-3	<=2 S	>=64 R	R	>=64 R	>=64 R	>=64 R	32 R	8 I	>=8 R	>=16 R	>=128 R			>=16 R	>=320 R
NR0229	SAMN06330180	Enterobacter cloacae complex	171	Cluster VI		2014	Urine	Colonization	ESBL	Negative	<=2 S	16 R	>=64 R	32 R	>=64 R	16 R	32 R	>=16 R	1 S	<=0.25 S	16 S			>=16 R	>=320 R
NR0242	SAMN06330181	Enterobacter cloacae complex	269	Cluster VII		2014	Respiratory	Infection	CREC	KPC-3	<=2 S	>=64 R		>=64 R	16 R	>=64 R	8 SDD	>=16 R	1 S	>=16 R	>=128 R	0.5 S		>=16 R	>=320 R
NR0248	SAMN06330182	Enterobacter cloacae complex	171	Cluster VI		2014	Respiratory	Colonization	CREC	KPC-3	<=2 S	>=64 R		>=64 R	>=64 R	>=64 R	16 R	8 I	>=8 R	>=16 R	>=128 R	0.38 S		>=16 R	>=320 R
NR0275	SAMN06330183	Enterobacter cloacae complex	171	Cluster VI	M	2014	Urine	Infection	CREC	KPC-3	4 S	>=64 R	>=64 R	>=64 R	>=64 R	>=64 R	32 R	>=16 R	>=8 R	>=16 R	>=128 R	0.5 S		>=16 R	>=320 R
NR0276	SAMN06330184 (Illumina); SAMN08160788 (Nanopore)	Enterobacter cloacae complex	78	Cluster III	J	2014	Respiratory	Colonization	CREC	KPC-3	4 S	>=64 R	R	>=64 R	32 R	>=64 R	R	>=16 R	1 S	>=16 R	>=128 R			>=16 R	>=320 R
NR0319	SAMN06330185	Enterobacter cloacae complex	171	Cluster VI	F	2014	Urine	Colonization	CREC	Negative	<=2 S	>=64 R		>=64 R	>=64 R	>=64 R	32 R	2 S	>=8 R	>=16 R	>=128 R	0.5 S		>=16 R	>=320 R
NR0324	SAMN06330186	Enterobacter cloacae complex	78	Cluster III		2014	Urine	Infection	ESBL	Negative	<=2 S	>=64 R	>=64 R	>=64 R	>=64 R	>=64 R	16 R	>=16 R	>=8 R	<=0.25 S	64 I			>=16 R	<=20 S
NR0422	SAMN06330187	Enterobacter cloacae complex	78	Cluster III	J	2014	Respiratory	Colonization	CREC	KPC-3	4 S	>=64 R	R	>=64 R	32 R	>=64 R	8 SDD	>=16 R	1 S	>=16 R	>=128 R			>=16 R	>=320 R
NR0462	SAMN06330188	Enterobacter cloacae complex	171	Cluster VI	C	2014	Respiratory	Infection	CREC	KPC-3	<=2 S	>=64 R	R	>=64 R	>=64 R	>=64 R	>=64 R	8 I	>=8 R	>=16 R	>=128 R	0.5 S		>=16 R	>=320 R
NR0579	SAMN06330189	Enterobacter cloacae complex	171	Cluster VI	M	2014	Urine	Colonization	CREC	KPC-3	4 S	>=64 R	>=64 R	>=64 R	>=64 R	>=64 R	>=64 R	>=16 R	>=8 R	>=16 R	>=128 R	0.38 S		>=16 R	>=320 R
NR0581	SAMN06330190	Enterobacter cloacae complex	171	Cluster VI		2014	Urine	Colonization	CREC	KPC-3	4 S	>=64 R		>=64 R	>=64 R	>=64 R	32 R	>=16 R	>=8 R	>=16 R	>=128 R	0.5 S		>=16 R	>=320 R
NR0738	SAMN06330191	Enterobacter cloacae complex	918	Cluster VI	N	2014	Urine	Colonization	CREC	KPC-3	<=2 S	>=64 R	>=64 R	>=64 R	>=64 R	>=64 R	>=64 R	>=16 R	>=8 R	>=16 R	>=128 R	0.38 S	2 S	>=16 R	>=320 R
NR0740	SAMN06330192	Enterobacter cloacae complex	162	Cluster I		2014	Rectal carriage	Colonization	CREC	Negative	<=2 S	>=64 R		>=64 R	>=64 R	>=64 R	R	<=1 S	<=0.12 S	4 R	>=128 R			<=1 S	<=20 S
NR0790	SAMN08160766	Enterobacter cloacae complex	171	Cluster VI	N	2014	Fluid	Infection	CREC	KPC-3	4 S	>=64 R		>=64 R	>=64 R	>=64 R	>=64 R	>=16 R	>=8 R	>=16 R	>=128R	0.38 S		>=16 R	>=320 R
NR0791	SAMN06330194	Enterobacter asburiae	252	Cluster IX		2014	Wound	Infection	CREC	KPC-3	<=2 S	>=64 R		>=64 R	>=64 R	>=64 R	32 R	<=1 S	2 S	>=16 R	>=128 R			8 I	>=320 R
NR0794	SAMN08160767	Enterobacter cloacae complex	171	Cluster VI	N	2014	Respiratory	Infection	CREC	KPC-3	<=2 S	>=64 R		>=64 R	>=64 R	>=64 R	>=64 R	>=16 R	>=8 R	>=16 R	>=128R	0.38 S	1 S	>=16 R	>=320 R
NR0852	SAMN06330195	Enterobacter cloacae complex	133	Cluster VI		2014	Wound	Infection	CREC	KPC-3	<=2 S	>=64 R	R	>=64 R	>=64 R	>=64 R	R	>=16 R	0.25 S	>=16 R	>=128 R	0.5 S		>=16 R	>=320 R
NR0972	SAMN06330196	Enterobacter cloacae complex	171	Cluster VI	G	2014	Respiratory	Infection	CREC	KPC-3	4 S	>=64 R		>=64 R	>=64 R	>=64 R	32 R	>=16 R	>=8 R	>=16 R	>=128 R	0.5 S		>=16 R	>=320 R
NR0989	SAMN06330197	Enterobacter cloacae complex	171	Cluster VI	G	2014	Wound	Infection	CREC	KPC-3	<=2 S	>=64 R		>=64 R	32 R	>=64 R	32 R	>=16 R	>=8 R	>=16 R	>=128 R	0.38 S		>=16 R	>=320 R
NR1048	SAMN06330198	Enterobacter cloacae complex	171	Cluster VI	N	2014	Respiratory	Infection	CREC	KPC-3	<=2 S	>=64 R		>=64 R	>=64 R	>=64 R	>=64 R	8 I	>=8 R	>=16 R	>=128 R	0.38 S		>=16 R	>=320 R
NR1058	SAMN08160768	Enterobacter cloacae complex	171	Cluster VI	N	2014	Respiratory	Infection	CREC	KPC-3	4 S	>=64 R		>=64 R	>=64 R	>=64 R	>=64 R	>=16 R	>=8 R	>=16 R	>=128R	0.5 S		>=16 R	>=320 R
NR1072	SAMN08160769	Enterobacter cloacae complex	171	Cluster VI	G	2014	Wound	Infection	CREC	KPC-3	16 S	>=64 R		>=64 R	>=64 R	>=64 R	>=64 R	>=16 R	>=8 R	>=16 R	>=128R	0.38 S		>=16 R	>=320 R
NR1117	SAMN08160770	Enterobacter cloacae complex	171	Cluster VI	G	2014	Respiratory	Infection	CREC	KPC-3	>=64 R	>=64 R		>=64 R	>=64 R	>=64 R	>=64 R	>=16 R	>=8 R	>=16 R	>=128R	0.38 S	1.5 S	>=16 R	>=320 R
NR1158	SAMN06330199	Enterobacter cloacae complex	171	Cluster VI	D	2014	Respiratory	Infection	CREC	KPC-3	4 S	>=64 R		>=64 R	>=64 R	>=64 R	>=64 R	>=16 R	>=8 R	>=16 R	>=128 R	0.38 S		>=16 R	>=320 R
NR1197	SAMN06330200	Enterobacter cloacae complex	106	Cluster VIII		2015	Respiratory	Infection	CREC	KPC-3	<=2 S	>=64 R	R	>=64 R	32 R	>=64 R	8 SDD	<=1 S	4 I	>=16 R	>=128 R	0.5 S		<=1 S	>=320 R
NR1213	SAMN08160771	Enterobacter cloacae complex	171	Cluster VI	D	2015	Respiratory	Colonization	CREC	KPC-3	<=2 S	>=64 R	R	>=64 R	32 R	>=64 R	>=64 R	>=16 R	>=8 R	>=16 R	>=128R	0.25 S		>=16 R	>=320 R
NR1247	SAMN06330201	Enterobacter cloacae complex	454	Cluster XI	L	2015	Rectal carriage	Colonization	CREC	KPC-3	<=2 S	16 R		>=64 R	>=64 R	16 R	R	<=1 S	4 I	>=16 R	>=128 R			<=1 S	40 S
NR1280	SAMN06330202	Enterobacter asburiae	252	Cluster IX	L	2015	Respiratory	Colonization	CREC	KPC-3	<=2 S	>=64 R		>=64 R	>=64 R	>=64 R	R	2 S	>=8 R	>=16 R	>=128 R	0.5 S		8 I	>=320 R
NR1626	SAMN06330204	Enterobacter cloacae complex	171	Cluster VI	I	2015	Urine	Colonization	CREC	KPC-3	8 S	>=64 R	>=64 R	>=64 R	>=64 R	>=64 R	>=64 R	>=16 R	>=8 R	>=16 R	>=128 R			>=16 R	>=320 R
NR2064	SAMN06330205	Enterobacter cloacae complex	133	Cluster VI		2015	Respiratory	Infection	CREC	KPC-3	4 S	R	R	>=64 R	R	R	R	>=16 R	4 R	4 R	>=128 R	0.5 S		>=16 R	>=320 R
NR2283	SAMN06330206	Enterobacter cloacae complex	41	Cluster IV		2015	Urine	Infection	CREC	Negative	<=2 S	R	>=64 R	>=64 R	R	R	<=1 S	<=1 S	<=0.12 S	4 R	8 S			<=1 S	<=20 S
NR2322	SAMN06330207	Enterobacter cloacae complex	171	Cluster VI	K	2015	Respiratory	Infection	CREC	KPC-3	<=2 S	R		>=64 R	R	R	32 R	>=16 R	>=8 R	>=16 R	>=128 R	0.5 S		>=16 R	>=320 R
NR2329	SAMN06330208	Enterobacter cloacae complex	78	Cluster III		2014	Respiratory	Infection	ESBL	Negative	<=2 S	>=64 R	R	>=64 R	>=64 R	>=64 R	16 R	>=16 R	>=8 R	<=0.25 S	64 I	0.38 S		>=16 R	>=320 R
NR2332	SAMN06330209	Enterobacter cloacae complex	137	Cluster XI		2014	Urine	Infection	CREC	KPC-4	<=2 S	>=64 R	>=64 R	>=64 R	32 R	>=64 R	R	2 S	>=8 R	4 R	>=128 R	0.38 S		8 I	>=320 R
NR2333	SAMN06330210	Enterobacter cloacae complex	78	Cluster III		2014	Respiratory	Colonization	ESBL	Negative	<=2 S	>=64 R	R	>=64 R	>=64 R	>=64 R	16 R	>=16 R	>=8 R	<=0.25 S	32 I	0.5 S		>=16 R	>=320 R
NR2335	SAMN06330211	Enterobacter cloacae complex	78	Cluster III		2014	Respiratory	Infection	CREC	Negative	>=64 R	>=64 R	R	>=64 R	>=64 R	>=64 R	16 R	<=1 S	4 I	>=16 R	>=128 R	0.5 S		>=16 R	>=320 R
NR2339	SAMN06330212	Enterobacter cloacae complex	78	Cluster III		2014	Respiratory	Infection	ESBL	Negative	<=2 S	>=64 R	R	>=64 R	>=64 R	>=64 R	24 R	>=16 R	>=8 R	0.125 S	64 I	0.5 S		>=16 R	>=320 R
NR2351	SAMN08160772	Enterobacter cloacae complex	171	Cluster VI	I	2014	Respiratory	Colonization	CREC	KPC-3	4 S	>=64 R		>=64 R	>=64 R	>=64 R	>=64 R	>=16 R	>=8 R	>=16 R	>=128R	0.38 S		>=16 R	>=320 R
NR2356	SAMN06330213	Enterobacter cloacae complex	171	Cluster VI		2014	Respiratory	Infection	CREC	KPC-3	8 S	>=64 R	R	>=64 R	>=64 R	>=64 R	>=64 R	>=16 R	>=8 R	>=16 R	>=128 R	0.5 S		>=16 R	>=320 R
NR2489	SAMN06330214	Enterobacter cloacae complex	91	Cluster VIII		2014	Intraabdominal	Infection	CREC	KPC-2	<=2 S	>=64 R	R	>=64 R	32 R	>=64 R	64 R	>=16 R	1 S	12 R	>=128 R	0.75 S		8 I	>=320 R
NR2497	SAMN06330215	Enterobacter cloacae complex	88	Cluster VIII		2014	Respiratory	Infection	CREC	KPC-2	<=2 S	>=64 R	R	>=64 R	>=64 R	4 S	R	<=1 S	1 S	>=16 R	>=128 R	0.75 S		<=1 S	40 S
NR2512	SAMN06330216	Enterobacter cloacae complex	137	Cluster XI		2014	Wound	Infection	CREC	KPC-4	4 S	>=64 R		>=64 R	>=64 R	>=64 R	R	4 S	>=8 R	4 R	>=128 R	0.75 S	1 S	8 I	>=320 R
NR2528	SAMN06330217	Enterobacter cloacae complex	418	Cluster VI		2014	Rectal carriage	Colonization	CREC	NDM-1	<=2 S	32 R		>=64 R	>=64 R	>=64 R	>=64 R	<=1 S	4 I	>=16 R	>=128 R			<=1 S	>=320 R
NR2605	SAMN06330218	Enterobacter cloacae complex	144	Cluster VI		2014	Respiratory	Infection	ESBL	Negative	<=2 S	>=64 R	R	>=64 R	>=64 R	16 R	>=64 R	>=16 R	1 S	<=0.25 S	16 S			8 I	>=320 R
NR2655	SAMN06330219	Enterobacter cloacae complex	78	Cluster III		2015	Urine	Colonization	ESBL	Negative	<=2 S	R	>=64 R	>=64 R	R	R	32 R	<=1 S	>=8 R	<=0.25 S	64 I			<=1 S	>=320 R
NR2753	SAMN06330220	Enterobacter cloacae complex	171	Cluster VI		2015	Respiratory	Infection	CREC	KPC-3	<=2 S	R	R	>=64 R	R	R	32 R	>=16 R	>=8 R	>=16 R	>=128 R	0.75 S		>=16 R	>=320 R
NR2980	SAMN06330221	Enterobacter cloacae complex	171	Cluster VI		2015	Respiratory	Infection	CREC	KPC-4	<=2 S	R	R	>=64 R	R	R	8 SDD	4 S	>=8 R	8 R	>=128 R	0.5 S		8 I	<=200 S
NR3022	SAMN06330222	Enterobacter cloacae complex	171	Cluster VI		2010	Respiratory	Infection	CREC	KPC-3	>=64R	>=64 R	>=64 R	>=64R	>=64R	>=64R	32 R	>=16R	>=8 R	>=16 R	>=128 R	1.5 S	2 S	>=16R	>=320 R
NR3024	SAMN06330223 (Illumina); SAMN08160790 (Nanopore)	Enterobacter cloacae complex	171	Cluster VI	B	2011	Urine	N/A	CREC	KPC-3	<=2 S		>=64 R	>=64 R	>=64 R	>=64 R	>=32 R	>=16 R	>=8 R	>=16 R		1 S	3 I	>=16 R	>=320 R
NR3029	SAMN08160773	Enterobacter cloacae complex	171	Cluster VI	B	2011	Urine	N/A	CREC	KPC-3	<=2 S	>=64 R	R	>=64 R	>=64 R	>=64 R	>=64 R	<=1 S	>=8 R	8 R		0.5 S		<=1 S	>=320 R
NR3031	SAMN06330224	Enterobacter cloacae complex	171	Cluster VI		2012	Urine	Infection	CREC	KPC-3	<=2 S	>=64 R	>=64 R	>=64 R	32 R	>=64 R	8 SDD	8 I	>=8 R	>=16 R		0.38 S		>=16 R	>=320 R
NR3033	SAMN06330225	Enterobacter cloacae complex	78	Cluster III		2012	Respiratory	Infection	CREC	Negative	<=2 S	>=64 R	R	>=64 R	>=64 R	>=64 R	>=64 R	>=16 R	>=8 R	4 R	>=256 R	0.38 S		>=16 R	<=20 S
NR3034	SAMN06330226	Enterobacter cloacae complex	171	Cluster VI		2012	Urine	Colonization	ESBL	Negative	8 S	>=64 R	>=64 R	>=64 R	>=64 R	>=64 R	>=64 R	>=16 R	1 S	<=0.25 S	48 I			>=16 R	>=320 R
NR3037	SAMN06330227	Enterobacter cloacae complex	78	Cluster III		2012	Respiratory	Infection	ESBL	Negative	<=2 S	>=64 R	>=64 R	>=64 R	>=64 R	32 R	24 R	<=1 S	>=8 R	<=0.25 S	3 S	0.38 S		<=1 S	>=320 R
NR3039	SAMN06330228	Enterobacter cloacae complex	171	Cluster VI		2012	Respiratory	Colonization	CREC	KPC-3	4 S	>=64 R	>=64 R	>=64 R	>=64 R	>=64 R	16 R	>=16 R	>=8 R	>=16 R	>=256 R	0.5 S		>=16 R	>=320 R
NR3040	SAMN06330229	Enterobacter cloacae complex	171	Cluster VI		2012	Respiratory	Colonization	CREC	KPC-3	4 S	>=64 R	R	>=64 R	>=64 R	>=64 R	32 R	>=16 R	>=8 R	>=16 R	>=256 R	1.5 S		>=16 R	>=320 R
NR3041	SAMN06330230	Enterobacter cloacae complex	171	Cluster VI		2012	Respiratory	Colonization	CREC	KPC-3	4 S	>=64 R	R	>=64 R	>=64 R	>=64 R	32 R	>=16 R	>=8 R	>=16 R	>=256 R	0.25 S		>=16 R	>=320 R
NR3044	SAMN06330231	Enterobacter cloacae complex	78	Cluster III	A	2012	Urine	Colonization	CREC	KPC-3	>=64 R	>=64 R	>=64 R	>=64 R	>=64 R	>=64 R	>=64 R	>=16 R	>=8 R	>=16 R	>=256 R	0.75 S		>=16 R	>=320 R
NR3046	SAMN06330232	Enterobacter cloacae complex	62	Cluster VIII		2012	Respiratory	Infection	CREC	KPC-2	<=2 S	>=64 R	R	>=64 R	>=64 R	16 R	16 R	<=1 S	>=8 R	>=16 R	>=256 R	0.38 S	>=8 R	<=1 S	>=320 R
NR3048	SAMN06330233	Enterobacter cloacae complex	144	Cluster VI		2012	Urine	Infection	ESBL	Negative	<=2 S	>=64 R	>=64 R	>=64 R	>=64 R	>=64 R	2 S	>=16 R	>=8 R	<=0.25 S		0.75 S	16 R	8 I	>=320 R
NR3049	SAMN06330234	Enterobacter cloacae complex	78	Cluster III		2012	Respiratory	Infection	ESBL	Negative	<=2 S	>=64 R	R	>=64 R	>=64 R	>=64 R	16 R	>=16 R	>=8 R	<=0.25 S	16 S	0.5 S	1.5 S	>=16 R	>=320 R
NR3055	SAMN06330235 (Illumina); SAMN08160789 (Nanopore)	Enterobacter cloacae complex	78	Cluster III		2013	Intraabdominal	Infection	CREC	KPC-3	<=2 S	>=64 R	R	>=64 R	>=64 R	>=64 R	>=64 R	>=16 R	1 S	>=16 R	>=128 R	0.5 S		>=16 R	<=20 S
NR3056	SAMN06330236	Enterobacter cloacae complex	78	Cluster III		2013	Respiratory	Infection	CREC	KPC-3	4 S	>=64 R	R	>=64 R	>=64 R	>=64 R	8 SDD	>=16 R	1 S	>=16 R	>=128 R	0.75 S		>=16 R	>=320 R
NR3058	SAMN06330237	Enterobacter cloacae complex	45	Cluster VIII		2013	Urine	Infection	ESBL	Negative	<=2 S	>=64 R	>=64 R	>=64 R	>=64 R	>=64 R	2 S	<=1 S	<=0.12 S	<=0.25 S	>=128 R	0.5 S	<=0.5 S	<=1 S	>=320 R
NR3062	SAMN06330238	Enterobacter cloacae complex	78	Cluster III		2013	Urine	Infection	ESBL	Negative	<=2 S	>=64 R	>=64 R	>=64 R	>=64 R	32 R	>=32 R	>=16 R	>=8 R	<=0.25 S	16 S			>=16 R	>=320 R
NR3065	SAMN06330239	Enterobacter cloacae complex	78	Cluster III		2013	Urine	Colonization	ESBL	Negative	<=2 S	>=64 R	>=64 R	>=64 R	>=64 R	16 R	24 R	>=16 R	>=8 R	<=0.25 S	16 S			>=16 R	>=320 R
NR3066	SAMN06330240	Enterobacter cloacae complex	190	Cluster VIII		2013	Respiratory	Infection	CREC	Negative	8 S	>=64 R		>=64 R	>=64 R	>=64 R	32 R	8 I	>=8 R	8 R	>=128 R	0.5 S		4 S	>=320 R
NR3069	SAMN06330241	Enterobacter cloacae complex	171	Cluster VI		2013	Respiratory	Infection	CREC	KPC-3	4 S	>=64 R		>=64 R	>=64 R	>=64 R	32 R	>=16 R	>=8 R	>=16 R	>=128 R	0.5 S	3 I	>=16 R	>=320 R
NR3072	SAMN06330242	Enterobacter cloacae complex	78	Cluster III		2013	Respiratory	Infection	ESBL	Negative	<=2 S	>=64 R	R	>=64 R	>=64 R	16 R	32 R	>=16 R	>=8 R	<=0.25 S	32 I	0.5 S		>=16 R	>=320 R
NR3074	SAMN06330243	Enterobacter cloacae complex	171	Cluster VI	E	2013	Respiratory	Infection	CREC	KPC-3	<=2 S	>=64 R	R	>=64 R	>=64 R	>=64 R	32 R	>=16 R	>=8 R	>=16 R	>=128 R	0.38 S	2 S	>=16 R	>=320 R
NR3075	SAMN08160774	Enterobacter cloacae complex	171	Cluster VI	E	2013	Respiratory	Infection	CREC	KPC-2	4 S	>=64 R	R	>=64 R	>=64 R	>=64 R	>=64 R	>=16 R	>=8 R	>=16 R	>=128R	0.38 S	2 S	>=16 R	>=320 R
NR3076	SAMN08160775	Enterobacter cloacae complex	171	Cluster VI	E	2013	Respiratory	Infection	CREC	KPC-3	16 S	>=64 R	R	>=64 R	>=64 R	>=64 R	32 R	>=16 R	>=8 R	>=16 R	>=128R	0.38 S	2 S	>=16 R	>=320 R
NR3077	SAMN08160776	Enterobacter cloacae complex	171	Cluster VI	E	2013	Wound	Infection	CREC	KPC-3	16 S	>=64 R		>=64 R	>=64 R	>=64 R	>=64 R	>=16 R	>=8 R	>=16 R	>=128R	0.25 S		>=16 R	>=320 R
NR3078	SAMN08160777	Enterobacter cloacae complex	171	Cluster VI	E	2013	Wound	Infection	CREC	KPC-3	4 S	>=64 R		>=64 R	>=64 R	>=64 R	>=64 R	>=16 R	>=8 R	>=16 R	>=128R	0.5 S		>=16 R	>=320 R
NR3079	SAMN08160778	Enterobacter cloacae complex	171	Cluster VI	H	2013	Rectal carriage	Colonization	CREC	KPC-2	<=2 S	>=64 R	R	>=64 R	>=64 R	>=64 R	>=64 R	>=16 R	>=8 R	>=16 R	>=128R			>=16 R	>=320 R
NR3080	SAMN06330244	Enterobacter cloacae complex	171	Cluster VI	H	2013	Rectal carriage	Colonization	CREC	KPC-3	<=2 S	>=64 R	R	>=64 R	>=64 R	>=64 R	>=64 R	>=16 R	>=8 R	>=16 R	>=128 R			>=16 R	>=320 R
NR3082	SAMN06330245 (Illumina); SAMN08160791 (Nanopore)	Enterobacter cloacae complex	171	Cluster VI		2013	Urine	Infection	ESBL	KPC-4	<=2 S	>=64 R	>=64 R	>=64 R	>=64 R	>=64 R	16 R	<=1 S	>=8 R	0.5 S	>=128 R		2 S	<=1 S	160 R
NR3085	SAMN06330246	Enterobacter cloacae complex	171	Cluster VI		2013	Respiratory	Colonization	CREC	KPC-3	8 S	>=64 R		>=64 R	>=64 R	>=64 R	>=64 R	>=16 R	>=8 R	>=16 R	>=128 R	0.38 S		>=16 R	>=320 R
NR3086	SAMN06330247	Enterobacter cloacae complex	78	Cluster III		2013	Urine	Colonization	CREC	KPC-3	4 S	>=64 R	>=64 R	>=64 R	32 R	>=64 R	8 SDD	>=16 R	1 S	>=16 R	>=128 R	1 S	1.5 S	>=16 R	>=320 R
NR3097	SAMN06330248	Enterobacter cloacae complex	171	Cluster VI	O	2015	Respiratory	Infection	CREC	KPC-3	<=2 S	R	R	>=64 R	R	R	32 R	>=16 R	>=8 R	>=16 R	>=128 R	0.75 S		>=16 R	>=320 R
NR3106	SAMN08160779	Enterobacter cloacae complex	171	Cluster VI	O	2015	Respiratory	Infection	CREC	KPC-3	<=2 S	R	R	R >=64	R	R	>=64 R	8 I	>=8 R	>=16 R	>=128 R	1 S		>=16 R	>=320 R
NR3189	SAMN08160780	Enterobacter cloacae complex	171	Cluster VI	C	2015	Respiratory	Colonization	CREC	KPC-3	16 S	R	R	R >=64	R	R	32 R	>=16 R	>=8 R	>=16 R	>=128 R	0.5 S		>=16 R	>=320 R
NR3363	SAMN08160781	Enterobacter cloacae complex	171	Cluster VI	P	2015	Respiratory	Colonization	CREC	KPC-3	<=2 S	>=64 R	R	>=64 R	>=64 R	>=64 R	>=64 R	8 I	>=8 R	>=16 R	>=128 R	0.5 S		>=16 R	>=320 R
NR3443	SAMN08160782	Enterobacter cloacae complex	171	Cluster VI	P	2015	Fluid	Infection	CREC	KPC-3	4 S	R	R	>=64 R	R	R	>=64 R	>=16 R	>=8 R	>=16 R	>=128 R	1 S		>=16 R	>=320 R
NR3509	SAMN06330250	Enterobacter cloacae complex	114	Cluster VI		2015	Rectal carriage	Colonization	ESBL	Negative	<=2 S	>=64 R	>=64 R	>=64 R	>=64 R	>=64 R	4 SDD	<=1 S	1 S	1 S	>=128 R		>=8 R	<=1 S	<=20 S
NR3511	SAMN06330251	Enterobacter cloacae complex	171	Cluster VI	P	2015	Rectal carriage	Colonization	CREC	KPC-3	4 S	>=64 R	>=64 R	>=64 R	>=64 R	>=64 R	>=64 R	>=16 R	>=8 R	>=16 R	>=128 R		4 I	>=16 R	>=320 R
NR3512	SAMN06330252	Enterobacter cloacae complex	171	Cluster VI		2015	Rectal carriage	Colonization	CREC	KPC-3	<=2 S	R		>=64 R	R	R	16 R	>=16 R	>=8 R	>=16 R	>=128 R			>=16 R	>=320 R
NR3926	SAMN08160783	Enterobacter cloacae complex	171	Cluster VI	K	2015	Respiratory	Infection	CREC	KPC-3	4 S	R		>=64 R	R	R	>=64 R	>=16 R	>=8 R	>=16 R	>=128 R	0.5 S		>=16 R	>=320 R
NR3931	SAMN08160784	Enterobacter cloacae complex	171	Cluster VI	K	2015	Respiratory	Infection	CREC	KPC-3	8 S	R	R	>=64 R	R	R	>=64 R	>=16 R	>=8 R	>=16 R	>=128 R	0.38 S		>=16 R	>=320 R
NR4833	SAMN08160785	Enterobacter cloacae complex	171	Cluster VI		2016	Urine	Infection	CREC	KPC-3	8 S	R	>=64 R	>=64 R	R	R	R	>=16 R	>=8 R	>=16 R	>=128R	0.38 S		>=16 R	>=320 R
NR4959	SAMN08160786	Enterobacter cloacae complex	78	Cluster III		2016	Wound	Infection	CREC	KPC-4	<=2 S	R	R	>=64 R	R	R	R	>=16 R	>=8 R	4 R	>=128R			8 I	>=320 R
NR5332	SAMN08160787	Enterobacter cloacae complex	171	Cluster VI		2016	Respiratory	Colonization	CREC	KPC-3	8 S	R	R	>=64 R	R	R	R	>=16 R	>=8 R	>=16 R	>=128R	0.38 S		>=16 R	>=320 R
Serial isolates refer to multiple isolates collected from a single patient. Columns I through W represent isolate minimum inhibitory concentrations and interpretations using recent CLSI breakpoints. There was no corresponding clinical data available for patient B (samples NR3024 and NR3029).
Abbreviations: SRA, Sequencing Read Archive; ST, sequence type; TMP/SMX, trimethoprim/sulfamethoxazole; NT, non-typed; ESBL, extended-spectrum beta-lactamase-producing; S, sensitive; I, intermediate; R, resistant.

## Sheet: Sheet1
SAMN06330149		Accession	Sample Name	Organism	Tax ID	Strain	BioProject
SAMN06330150		SAMN08160764	CU35443	Enterobacter cloacae	550	78	PRJNA421733
SAMN06330151		SAMN08160765	NR0068	Enterobacter cloacae	550	171	PRJNA421733
SAMN06330152		SAMN08160766	NR0790	Enterobacter cloacae	550	171	PRJNA421733
SAMN06330153		SAMN08160767	NR0794	Enterobacter cloacae	550	171	PRJNA421733
SAMN06330154		SAMN08160768	NR1058	Enterobacter cloacae	550	171	PRJNA421733
SAMN06330155		SAMN08160769	NR1072	Enterobacter cloacae	550	171	PRJNA421733
SAMN06330156		SAMN08160770	NR1117	Enterobacter cloacae	550	171	PRJNA421733
SAMN06330157		SAMN08160771	NR1213	Enterobacter cloacae	550	171	PRJNA421733
SAMN06330158		SAMN08160772	NR2351	Enterobacter cloacae	550	171	PRJNA421733
SAMN06330159		SAMN08160773	NR3029	Enterobacter cloacae	550	171	PRJNA421733
SAMN06330160		SAMN08160774	NR3075	Enterobacter cloacae	550	171	PRJNA421733
SAMN06330161		SAMN08160775	NR3076	Enterobacter cloacae	550	171	PRJNA421733
SAMN06330162		SAMN08160776	NR3077	Enterobacter cloacae	550	171	PRJNA421733
SAMN06330163		SAMN08160777	NR3078	Enterobacter cloacae	550	171	PRJNA421733
SAMN06330164		SAMN08160778	NR3079	Enterobacter cloacae	550	171	PRJNA421733
SAMN06330165		SAMN08160779	NR3106	Enterobacter cloacae	550	171	PRJNA421733
SAMN06330166		SAMN08160780	NR3189	Enterobacter cloacae	550	171	PRJNA421733
SAMN06330167		SAMN08160781	NR3363	Enterobacter cloacae	550	171	PRJNA421733
SAMN06330168		SAMN08160782	NR3443	Enterobacter cloacae	550	171	PRJNA421733
SAMN06330169		SAMN08160783	NR3926	Enterobacter cloacae	550	171	PRJNA421733
SAMN06330170		SAMN08160784	NR3931	Enterobacter cloacae	550	171	PRJNA421733
SAMN06330171		SAMN08160785	NR4833	Enterobacter cloacae	550	171	PRJNA421733
SAMN06330172		SAMN08160786	NR4959	Enterobacter cloacae	550	78	PRJNA421733
SAMN06330173		SAMN08160787	NR5332	Enterobacter cloacae	550	171	PRJNA421733
SAMN06330174		SAMN08160788	NR0276	Enterobacter cloacae	550	78	PRJNA421733
SAMN06330175		SAMN08160789	NR3055	Enterobacter cloacae	550	78	PRJNA421733
SAMN06330176		SAMN08160790	NR3024	Enterobacter cloacae	550	171	PRJNA421733
SAMN06330177		SAMN08160791	NR3082	Enterobacter cloacae	550	171	PRJNA421733
SAMN06330178
SAMN06330179
SAMN06330180
SAMN06330181
SAMN06330182
SAMN06330183
SAMN06330184
SAMN06330185
SAMN06330186
SAMN06330187
SAMN06330188
SAMN06330189
SAMN06330190
SAMN06330191
SAMN06330192
SAMN06330193
SAMN06330194
SAMN06330195
SAMN06330196
SAMN06330197
SAMN06330198
SAMN06330199
SAMN06330200
SAMN06330201
SAMN06330202
SAMN06330203
SAMN06330204
SAMN06330205
SAMN06330206
SAMN06330207
SAMN06330208
SAMN06330209
SAMN06330210
SAMN06330211
SAMN06330212
SAMN06330213
SAMN06330214
SAMN06330215
SAMN06330216
SAMN06330217
SAMN06330218
SAMN06330219
SAMN06330220
SAMN06330221
SAMN06330222
SAMN06330223
SAMN06330224
SAMN06330225
SAMN06330226
SAMN06330227
SAMN06330228
SAMN06330229
SAMN06330230
SAMN06330231
SAMN06330232
SAMN06330233
SAMN06330234
SAMN06330235
SAMN06330236
SAMN06330237
SAMN06330238
SAMN06330239
SAMN06330240
SAMN06330241
SAMN06330242
SAMN06330243
SAMN06330244
SAMN06330245
SAMN06330246
SAMN06330247
SAMN06330248
SAMN06330249
SAMN06330250
SAMN06330251
SAMN06330252
