# Supplementary material for: Genomic and Geographic Context for the Evolution of High-Risk Carbapenem-Resistant Enterobacter cloacae Complex Clones ST171 and ST78
Source: mBio. 2018 May 29;9(3):e00542-18. doi: 10.1128/mBio.00542-18 (PMC5974468; doi:10.1128/mBio.00542-18)
Supplement: TABLE S2 [file mbo003183911st2.xlsx]

## Sheet: TableS1B
Table S2. List of publically available genomes included in this study.
Sample	Organism	ST	Collection Date	Collection location	NCBI accession number
34978	Enterobacter hormaechei subsp. oharae	ST171	2011	New York City	CP012165
28131	Enterobacter hormaechei subsp. oharae	ST171	2009	New Jersey	LABC01000000
28134	Enterobacter hormaechei subsp. oharae	ST171	2009	New Jersey	LABA01000000
28585	Enterobacter hormaechei subsp. oharae	ST171	2009	New Jersey	LAAZ01000000
31613	Enterobacter hormaechei subsp. oharae	ST171	2010	New Jersey	LAAW01000000
32534	Enterobacter hormaechei subsp. oharae	ST171	2011	New Jersey	LAAV01000000
32594	Enterobacter hormaechei subsp. oharae	ST171	2011	New York City	LAAT01000000
32600	Enterobacter hormaechei subsp. oharae	ST171	2011	New York City	LAAR01000000
33813	Enterobacter hormaechei subsp. oharae	ST171	2011	Pennsylvania	LAAQ01000000
34986	Enterobacter hormaechei subsp. oharae	ST171	2012	New York City	LAAK01000000
34988	Enterobacter hormaechei subsp. oharae	ST171	2012	New York City	LAAJ01000000
34994	Enterobacter hormaechei subsp. oharae	ST171	2012	New York City	LAAG01000000
34996	Enterobacter hormaechei subsp. oharae	ST171	2012	New York City	LAAF01000000
35014	Enterobacter hormaechei	ST78	2012	New York City	JZZT01000000
35019	Enterobacter hormaechei subsp. oharae	ST171	2012	New York City	JZZS01000000
35024	Enterobacter hormaechei subsp. oharae	ST171	2012	New York City	JZZR01000000
35025	Enterobacter hormaechei	ST78	2012	New York City	JZZQ01000000
35030	Enterobacter hormaechei	ST78	2012	New York City	JZZO01000000
35032	Enterobacter hormaechei	ST78	2012	New York City	JZZN01000000
35034	Enterobacter hormaechei subsp. oharae	ST171	2012	New York City	JZZM01000000
35036	Enterobacter hormaechei subsp. oharae	ST171	2012	New York City	JZZL01000000
41948	Enterobacter hormaechei subsp. oharae	ST171	2013	New Jersey	JZYK01000000
42333	Enterobacter hormaechei subsp. oharae	ST171	2013	Michigan	JZYF01000000
42336	Enterobacter hormaechei subsp. oharae	ST171	2013	Michigan	JZYE01000000
42844	Enterobacter hormaechei subsp. oharae	ST171	2013	New Jersey	JZYD01000000
43555	Enterobacter hormaechei subsp. oharae	ST171	2013	Pennsylvania	JZYB01000000
BIDMC33A	Enterobacter cloacae	ST171	2012	N/A	JZKC01000000
BIDMC66	Enterobacter cloacae	ST171	2013	Boston	JMUP01000000
BIDMC94	Enterobacter sp.	ST171	2014	N/A	LETM01000000
BWH27	Enterobacter cloacae complex	ST78	N/A	N/A	JJNL01000000
BWH37	Enterobacter sp.	ST171	N/A	N/A	JCLH01000000
BWH39	Enterobacter cloacae complex	ST78	N/A	N/A	JCLG01000000
BWH63	Enterobacter sp.	ST171	2014	USA	LETC01000000
CCBH10892	Enterobacter hormaechei subsp. oharae	ST171	2012	Brazil	JSBO01000000
MGH 7	Enterobacter sp.	ST171	N/A	N/A	JCLQ01000000
MGH11	Enterobacter cloacae complex	ST78	N/A	N/A	JCLN01000000
MGH12	Enterobacter cloacae complex	ST78	N/A	N/A	JCLM01000000
MGH127	Enterobacter cloacae complex	ST78	N/A	N/A	LETI01000000
MGH2	Enterobacter cloacae complex	ST78	N/A	N/A	JCLV01000000
MGH26	Enterobacter cloacae complex	ST78	N/A	N/A	AYJE01000000
MGH5	Enterobacter cloacae complex	ST78	N/A	N/A	JCLS01000000
MGH8	Enterobacter cloacae complex	ST78	N/A	N/A	AXLJ01000000
MGH9	Enterobacter cloacae complex	ST78	N/A	N/A	JCLP01000000
ND1	Enterobacter hormaechei subsp. oharae	ST171	2012	Minnesota/North Dakota	JWRS01000000
ND10	Enterobacter hormaechei subsp. oharae	ST171	2012	Minnesota/North Dakota	JTBZ02000000
ND11	Enterobacter hormaechei subsp. oharae	ST171	2012	Minnesota/North Dakota	JUHV01000000
ND12	Enterobacter hormaechei subsp. oharae	ST171	2012	Minnesota/North Dakota	JUHW01000000
ND13	Enterobacter hormaechei subsp. oharae	ST171	2011	Minnesota/North Dakota	JTCA02000000
ND14	Enterobacter hormaechei subsp. oharae	ST171	2012	Minnesota/North Dakota	JUHX01000000
ND18	Enterobacter hormaechei subsp. oharae	ST171	2012	Minnesota/North Dakota	JTCB02000000
ND19	Enterobacter hormaechei subsp. oharae	ST171	2012	Minnesota/North Dakota	JUIA01000000
ND20	Enterobacter hormaechei subsp. oharae	ST171	2012	Minnesota/North Dakota	JTCC02000000
ND21	Enterobacter hormaechei subsp. oharae	ST171	2011	Minnesota/North Dakota	JTCD02000000
ND4	Enterobacter hormaechei subsp. oharae	ST171	2012	Minnesota/North Dakota	JUIB01000000
ND5	Enterobacter hormaechei subsp. oharae	ST171	2012	Minnesota/North Dakota	JUIC01000000
ND7	Enterobacter hormaechei subsp. oharae	ST171	2012	Minnesota/North Dakota	JTCF02000000
ND8	Enterobacter hormaechei subsp. oharae	ST171	2012	Minnesota/North Dakota	JTCG02000000
ND9	Enterobacter hormaechei subsp. oharae	ST171	2012	Minnesota/North Dakota	JUID01000000
NDA	Enterobacter hormaechei subsp. oharae	ST171	2010	Minnesota/North Dakota	JWRO01000000
NDB	Enterobacter hormaechei subsp. oharae	ST171	2012	Minnesota/North Dakota	JUIE01000000
NDC	Enterobacter hormaechei subsp. oharae	ST171	2010	Minnesota/North Dakota	JTCH02000000
BWHC11	Enterobacter cloacae	ST78	2014	Boston	SRR2033760
BWHC12	Enterobacter cloacae	ST78	2011	Boston	SRR2033761
BWHC13	Enterobacter cloacae	ST171	2012	Boston	SRR2033762
BWHC14	Enterobacter cloacae	ST171	2012	Boston	SRR2033763
BWHC15	Enterobacter cloacae	ST171	2012	Boston	SRR2033764
BWHC16	Enterobacter cloacae	ST78	2012	Boston	SRR2033765
BWHC17	Enterobacter cloacae	ST78	2014	Boston	SRR2033766
BWHNC16	Enterobacter cloacae	ST78	2012	Boston	SRR2033769
BWHNC28	Enterobacter cloacae	ST78	2013	Boston	SRR2033780
MNCRE06	Enterobacter cloacae	ST171	2010	Minnesota/North Dakota	JYLW00000000
MNCRE07	Enterobacter cloacae	ST171	2010	Minnesota/North Dakota	JYLX00000000
MNCRE08	Enterobacter cloacae	ST171	2010	Minnesota/North Dakota	JYLY00000000
MNCRE09	Enterobacter cloacae	ST171	2009	Minnesota/North Dakota	JZDE00000000
MNCRE17	Enterobacter cloacae	ST171	2010	Minnesota/North Dakota	JYMI00000000
MNCRE18	Enterobacter cloacae	ST171	2010	Minnesota/North Dakota	JYLZ00000000
MNCRE19	Enterobacter cloacae	ST171	2011	N/A	JYMJ00000000
MNCRE23	Enterobacter cloacae	ST171	2011	Minnesota/North Dakota	JYMN00000000
MNCRE25	Enterobacter cloacae	ST171	2011	Minnesota/North Dakota	JYMO00000000
MNCRE28	Enterobacter cloacae	ST171	2011	Minnesota/North Dakota	JYMA00000000
MNCRE29	Enterobacter cloacae	ST171	2011	Minnesota/North Dakota	JYMK00000000
MNCRE30	Enterobacter cloacae	ST171	2011	Minnesota/North Dakota	JYMB00000000
MNCRE35	Enterobacter cloacae	ST171	2011	Minnesota/North Dakota	JZCV00000000
MNCRE36	Enterobacter cloacae	ST171	2011	Minnesota/North Dakota	JZCY00000000
MNCRE37	Enterobacter cloacae	ST171	2011	Minnesota/North Dakota	JYMP00000000
MNCRE38	Enterobacter cloacae	ST171	2012	Minnesota/North Dakota	JYMQ00000000
MNCRE39	Enterobacter cloacae	ST171	2012	Minnesota/North Dakota	JZDG00000000
MNCRE41	Enterobacter cloacae	ST171	2012	Minnesota/North Dakota	JYLR00000000
MNCRE42	Enterobacter cloacae	ST171	2012	Minnesota/North Dakota	JYLQ00000000
MNCRE48	Enterobacter cloacae	ST171	2012	Minnesota/North Dakota	JYMC00000000
MNCRE51	Enterobacter cloacae	ST171	2012	Minnesota/North Dakota	JYLU00000000
MNCRE52	Enterobacter cloacae	ST171	2012	Minnesota/North Dakota	JZDD00000000
MNCRE56	Enterobacter cloacae	ST171	2012	Minnesota/North Dakota	JZCZ00000000
MNCRE57	Enterobacter cloacae	ST171	2012	Minnesota/North Dakota	JYML00000000
MNCRE71	Enterobacter cloacae	ST171	2012	Minnesota/North Dakota	JZDB00000000
MNCRE79	Enterobacter cloacae	ST171	2013	Minnesota/North Dakota	LDEN00000000
MNCRE81	Enterobacter cloacae	ST171	2013	Minnesota/North Dakota	LDEO00000000
MNCRE83	Enterobacter cloacae	ST171	2013	Minnesota/North Dakota	JZDC00000000
MNCRE84	Enterobacter cloacae	ST171	2013	Minnesota/North Dakota	JYMD00000000
MNCRE85	Enterobacter cloacae	ST171	2013	Minnesota/North Dakota	LBMV00000000
MNCRE86	Enterobacter cloacae	ST171	2013	Minnesota/North Dakota	JZCW00000000
11983_6#23	Enterobacter cloacae	ST171	2006	United Kingdom/Ireland	FJYO01000000
11983_6#90	Enterobacter cloacae	ST171	2008	United Kingdom/Ireland	FKAS01000000
12045_5#82	Enterobacter cloacae	ST171	2007	United Kingdom/Ireland	FJZW01000000
Abbreviations: ST, sequence type
