# Supplementary material for: Genomic and Geographic Context for the Evolution of High-Risk Carbapenem-Resistant Enterobacter cloacae Complex Clones ST171 and ST78
Source: mBio. 2018 May 29;9(3):e00542-18. doi: 10.1128/mBio.00542-18 (PMC5974468; doi:10.1128/mBio.00542-18)
Supplement: TABLE S3 [file mbo003183911st3.xlsx]

## Sheet: Sheet1
Table S3. Contents of Enterobacter cloacae ST171 clade B 70kb recombination region detected by Gubbins.
Annotation	Length (bp)	Direction
chromosome partitioning protein ParA CDS	876	forward
DNA helicase CDS	1371	forward
chromosome partitioning protein ParB CDS	1701	forward
hypothetical protein CDS	711	forward
hypothetical protein CDS	591	forward
hypothetical protein CDS	237	forward
hypothetical protein CDS	1239	forward
hypothetical protein CDS	726	forward
hypothetical protein CDS	555	forward
DNA topoisomerase III CDS	2010	forward
transposase CDS	1290	reverse
lipoprotein signal peptidase CDS	513	reverse
sodium:proton antiporter CDS	897	reverse
MerR family transcriptional regulator CDS	408	forward
hypothetical protein CDS	471	forward
single-stranded DNA-binding protein CDS	537	forward
hypothetical protein CDS	243	forward
hypothetical protein CDS	249	forward
pilus assembly protein PilL CDS	666	forward
hypothetical protein CDS	759	forward
conjugal transfer protein CDS	723	forward
lytic transglycosylase CDS	636	forward
conjugal transfer protein CDS	534	forward
restriction endonuclease CDS	573	forward
hypothetical protein CDS	489	forward
conjugal transfer protein TraG CDS	2100	forward
hypothetical protein CDS	759	forward
hypothetical protein CDS	348	reverse
hypothetical protein CDS	348	forward
hypothetical protein CDS	243	forward
hypothetical protein CDS	387	forward
hypothetical protein CDS	357	forward
hypothetical protein CDS	660	forward
conjugal transfer protein CDS	951	forward
conjugal transfer protein TrbI CDS	1503	forward
hypothetical protein CDS	369	forward
conjugal transfer protein CDS	411	forward
type VI secretion protein CDS	2859	forward
acetyltransferase CDS	378	forward
CAAX protease CDS	945	reverse
transposase CDS	831	reverse
transposase CDS	264	reverse
hypothetical protein CDS	399	forward
hypothetical protein CDS	993	forward
conjugal transfer protein CDS	1476	forward
hypothetical protein CDS	339	forward
hypothetical protein CDS	1524	forward
DNA polymerase V subunit UmuD CDS	438	forward
DNA polymerase V subunit UmuC CDS	1272	forward
transposase CDS	816	reverse
transposase CDS	234	reverse
transposase CDS	969	forward
transposase CDS	174	reverse
DNA-binding protein CDS	900	forward
serine recombinase CDS	618	reverse
transposase CDS	1683	forward
transposase CDS	909	forward
transposase CDS	1218	forward
transposon DNA-invertase CDS	615	forward
mercury resistance protein CDS	237	reverse
transcriptional regulator MerD CDS	366	reverse
mercuric reductase CDS	1647	reverse
hypothetical protein CDS	246	reverse
mercury transporter CDS	276	reverse
mercuric transport protein CDS	351	reverse
MerR family transcriptional regulator CDS	435	forward
transposase CDS	1005	forward
hypothetical protein CDS	123	reverse
hypothetical protein CDS	216	reverse
hypothetical protein CDS	327	reverse
cupin CDS	357	reverse
transposase CDS	516	forward
transposase CDS	969	forward
chlorite dismutase CDS	561	forward
transposase CDS	1005	forward
ArsR family transcriptional regulator CDS	333	forward
NADPH-dependent FMN reductase CDS	678	forward
arsenate reductase CDS	429	reverse
arsenic transporter CDS	1284	reverse
