# Supplementary material for: Genomic and Geographic Context for the Evolution of High-Risk Carbapenem-Resistant Enterobacter cloacae Complex Clones ST171 and ST78
Source: mBio. 2018 May 29;9(3):e00542-18. doi: 10.1128/mBio.00542-18 (PMC5974468; doi:10.1128/mBio.00542-18)
Supplement: TABLE S4 [file mbo003183911st4.xlsx]

## Sheet: Sheet1
Table S4. Detection of mobile genetic elements in Enterobacter cloacae ST171 and ST78 reference genomes.
Isolate ID number	MGE ID number	MGE Region start	MGE Region end	MGE region Length	Contents
34978	GI1	457471	476766	19.3 kb	Genomic island
34978	GI2	488588	536831	48.2 kb	Genomic island
34978	GI3	682402	713573	31.2 kb	Genomic island
34978	GI4	2723200	2737289	14.0 kb	Genomic island
34978	GI5	3051408	3064916	13.5 kb	Genomic island
34978	GI6	3674201	3714503	40.3 kb	Genomic island
34978	GI7	4057859	4073456	15.6 kb	Genomic island
34978	GI8	4107838	4143283	35.4 kb	Genomic island
34978	Phage1	1288515	1339149	50.6 kb	Prophage (ENT47670)
34978	Phage2	2620200	2653639	33.4 kb	Prophage (P2)
34978	Phage3	3486069	3555040	69.0 kb	Prophage (HK639)
34978	Phage4	3571912	3623648	51.7 kb	Prophage (SP_004)
34978	Phage5	3633798	3674189	40.3 kb	Prophage (mEp390)
34978	Phage6	4193286	4233577	40.2 kb	Prophage (RE_2010)
NR0276	GI1	982451	993581	11.1 kb	Genomic island
NR0276	GI2	2086519	2096556	10.0 kb	Genomic island
NR0276	GI3	2259342	2267720	8.3 kb	Genomic island
NR0276	GI4	2422673	2450663	28.0 kb	Genomic island
NR0276	GI5	2804699	2814800	10.1 kb	Genomic island
NR0276	GI6	3447085	3516763	69.7 kb	Genomic island
NR0276	GI7	3860438	3904229	43.8 kb	Genomic island
NR0276	GI8	4162452	4180656	18.2 kb	Genomic island
NR0276	GI9	4373220	4417685	44.4 kb	Genomic island
NR0276	GI10	4417686	4423904	6.2 kb	Genomic island
NR0276	Phage1	911847	982450	70.6 kb	Prophage (HK639)
NR0276	Phage2	3186729	3228422	41.7 kb	Prophage (mEp390)
Abbreviations: MGE, mobile genetic element
