# Supplementary material for: Genomic and Geographic Context for the Evolution of High-Risk Carbapenem-Resistant Enterobacter cloacae Complex Clones ST171 and ST78
Source: mBio. 2018 May 29;9(3):e00542-18. doi: 10.1128/mBio.00542-18 (PMC5974468; doi:10.1128/mBio.00542-18)
Supplement: TABLE S5 [file mbo003183911st5.xlsx]

## Sheet: Sheet1
Table S5: Distribution of plasmids harboring blaKPC in Northern Manhattan CREC isolates.
Plasmid	Plasmid Inc Type	blaKPC Subtype	Transposon	Putative Distribution	Closest reference Plasmids	% Identity	% Alignment
pNR3024	IncFIA	blaKPC-3	Tn4401d	ST171 (n=54), ST78 (n=1)	p34978, pBK30683	0.999	0.994
pNR3082	IncHI2A/IncHI2	blaKPC-4	Tn4401b	ST171 (n=1)	pIMP4-SEM1	0.78	0.98
pNR0276	IncN	blaKPC-3	Tn4401b	ST78 (n=5), ST133 (n=2), ST269 (n=1), ST93 (n=1)	KY128483	0.997	1
Abbreviations: CREC, carbapenem-resistant Enterobacter cloacae complex; ST, sequence type
